# Supplementary material for: Radiocesium concentrations in wild mushrooms collected in Kawauchi Village after the accident at the Fukushima Daiichi Nuclear Power Plant
Source: PeerJ. 2015 Nov 24;3:e1427. doi: 10.7717/peerj.1427 (PMC4662580; doi:10.7717/peerj.1427)
Supplement: Supplemental Information 1 — Raw data of mushroom concentrations. [file peerj-03-1427-s001.xlsx]

## Sheet: base 
No.	Species	Cs-134(dry Bq/kg)	Cs-137(dry Bq/kg)	total Cs(dry Bq/kg)	Cs-134(0.1365 Bq/kg)	Cs-137(0.1365 Bq/kg)	total Cs(0.1365 Bq/kg)	Comitted effective dose Cs-134(mSv/year)	Comitted effective dose Cs-137(mSv/year)	Comitted effective dose Total Cs(mSv/year)
44	Sarcodon aspratus	321	929	1250	43.8165	126.809	170.625	0.00522652	0.0103493	0.0155759
26	Sarcodon aspratus	547	1270	1817	74.6655	173.355	248.021	0.00890625	0.0141482	0.0230544
12	Sarcodon aspratus	423	1400	1823	57.7395	191.1	248.84	0.00688728	0.0155964	0.0224837
29	Sarcodon aspratus	566	1610	2176	77.259	219.765	297.024	0.00921561	0.0179359	0.0271515
109	Sarcodon aspratus	738	1520	2258	100.737	207.48	308.217	0.0120161	0.0169333	0.0289494
48	Sarcodon aspratus	738	1750	2488	100.737	238.875	339.612	0.0120161	0.0194955	0.0315117
10	Sarcodon aspratus	795	1810	2605	108.518	247.065	355.583	0.0129442	0.020164	0.0331081
39	Sarcodon aspratus	737	1880	2617	100.601	256.62	357.221	0.0119998	0.0209438	0.0329436
85	Sarcodon aspratus	896	2000	2896	122.304	273	395.304	0.0145887	0.0222806	0.0368693
88	Sarcodon aspratus	831	2110	2941	113.432	288.015	401.447	0.0135303	0.0235061	0.0370364
79	Sarcodon aspratus	896	2080	2976	122.304	283.92	406.224	0.0145887	0.0231718	0.0377605
89	Sarcodon aspratus	842	2140	2982	114.933	292.11	407.043	0.0137094	0.0238403	0.0375497
5	Sarcodon aspratus	893	2170	3063	121.895	296.205	418.1	0.0145398	0.0241745	0.0387143
2	Sarcodon aspratus	880	2320	3200	120.12	316.68	436.8	0.0143282	0.0258455	0.0401737
43	Sarcodon aspratus	1040	2440	3480	141.96	333.06	475.02	0.0169333	0.0271824	0.0441156
108	Sarcodon aspratus	957	2640	3597	130.631	360.36	490.99	0.0155819	0.0294104	0.0449923
37	Sarcodon aspratus	1170	2540	3710	159.705	346.71	506.415	0.0190499	0.0282964	0.0473463
67	Sarcodon aspratus	1190	2760	3950	162.435	376.74	539.175	0.0193756	0.0307473	0.0501228
51	Sarcodon aspratus	1240	3110	4350	169.26	424.515	593.775	0.0201897	0.0346464	0.054836
114	Sarcodon aspratus	1340	3060	4400	182.91	417.69	600.6	0.0218179	0.0340894	0.0559072
4	Sarcodon aspratus	1340	3160	4500	182.91	431.34	614.25	0.0218179	0.0352034	0.0570213
11	Sarcodon aspratus	1260	3350	4610	171.99	457.275	629.265	0.0205153	0.03732	0.0578354
106	Sarcodon aspratus	1620	3580	5200	221.13	488.67	709.8	0.0263768	0.0398823	0.0662591
52	Sarcodon aspratus	1450	3890	5340	197.925	530.985	728.91	0.0236089	0.0433358	0.0669447
84	Sarcodon aspratus	1680	3810	5490	229.32	520.065	749.385	0.0273537	0.0424446	0.0697983
63	Sarcodon aspratus	1800	4080	5880	245.7	556.92	802.62	0.0293076	0.0454525	0.0747601
71	Sarcodon aspratus	1920	4140	6060	262.08	565.11	827.19	0.0312614	0.0461209	0.0773823
113	Sarcodon aspratus	1940	4340	6280	264.81	592.41	857.22	0.0315871	0.0483489	0.079936
58	Sarcodon aspratus	5410	1170	6580	738.465	159.705	898.17	0.0880856	0.0130342	0.10112
126	Sarcodon aspratus	2000	4730	6730	273	645.645	918.645	0.032564	0.0526937	0.0852577
40	Sarcodon aspratus	2130	4630	6760	290.745	631.995	922.74	0.0346806	0.0515796	0.0862603
111	Sarcodon aspratus	1840	4930	6770	251.16	672.945	924.105	0.0299589	0.0549217	0.0848806
49	Sarcodon aspratus	2080	4840	6920	283.92	660.66	944.58	0.0338665	0.0539191	0.0877857
115	Sarcodon aspratus	2110	4890	7000	288.015	667.485	955.5	0.034355	0.0544761	0.0888311
1	Sarcodon aspratus	2260	5160	7420	308.49	704.34	1012.83	0.0367973	0.057484	0.0942813
82	Sarcodon aspratus	2470	5300	7770	337.155	723.45	1060.61	0.0402165	0.0590436	0.0992602
36	Sarcodon aspratus	2440	5460	7900	333.06	745.29	1078.35	0.0397281	0.0608261	0.100554
66	Sarcodon aspratus	2360	5640	8000	322.14	769.86	1092	0.0384255	0.0628314	0.101257
93	Sarcodon aspratus	2600	5880	8480	354.9	802.62	1157.52	0.0423332	0.065505	0.107838
53	Sarcodon aspratus	2630	6050	8680	358.995	825.825	1184.82	0.0428216	0.0673989	0.110221
34	Sarcodon aspratus	2940	5860	8800	401.31	799.89	1201.2	0.0478691	0.0652822	0.113151
56	Sarcodon aspratus	2940	6480	9420	401.31	884.52	1285.83	0.0478691	0.0721892	0.120058
57	Sarcodon aspratus	2890	6870	9760	394.485	937.755	1332.24	0.047055	0.0765339	0.123589
27	Sarcodon aspratus	3030	7490	10520	413.595	1022.39	1435.98	0.0493344	0.0834409	0.132775
30	Sarcodon aspratus	3320	7270	10590	453.18	992.355	1445.54	0.0540562	0.0809901	0.135046
22	Sarcodon aspratus	3340	7570	10910	455.91	1033.31	1489.22	0.0543819	0.0843322	0.138714
50	Sarcodon aspratus	3480	7780	11260	475.02	1061.97	1536.99	0.0566613	0.0866716	0.143333
83	Sarcodon aspratus	3790	8020	11810	517.335	1094.73	1612.07	0.0617088	0.0893453	0.151054
19	Sarcodon aspratus	3830	8140	11970	522.795	1111.11	1633.91	0.06236	0.0906821	0.153042
87	Sarcodon aspratus	3810	8440	12250	520.065	1152.06	1672.13	0.0620344	0.0940242	0.156059
13	Sarcodon aspratus	4060	9410	13470	554.19	1284.47	1838.66	0.0661049	0.10483	0.170935
95	Sarcodon aspratus	4350	9440	13790	593.775	1288.56	1882.34	0.0708267	0.105165	0.175991
76	Sarcodon aspratus	4520	10000	14520	616.98	1365	1981.98	0.0735946	0.111403	0.184998
81	Sarcodon aspratus	4490	10500	14990	612.885	1433.25	2046.13	0.0731061	0.116973	0.190079
65	Sarcodon aspratus	4530	10700	15230	618.345	1460.55	2078.9	0.0737574	0.119201	0.192959
28	Sarcodon aspratus	5220	10800	16020	712.53	1474.2	2186.73	0.084992	0.120315	0.205307
112	Sarcodon aspratus	5600	12400	18000	764.4	1692.6	2457	0.0911792	0.13814	0.229319
6	Sarcodon aspratus	6420	13600	20020	876.33	1856.4	2732.73	0.10453	0.151508	0.256039
38	Sarcodon aspratus	10700	23800	34500	1460.55	3248.7	4709.25	0.174217	0.265139	0.439357
107	Sarcodon aspratus	13700	33000	46700	1870.05	4504.5	6374.55	0.223063	0.36763	0.590694
80	Sarcodon aspratus	1030	2420	3450	140.595	330.33	470.925	0.0167705	0.0269596	0.04373
99	Sarcodon aspratus	1170	2550	3720	159.705	348.075	507.78	0.0190499	0.0284078	0.0474577
120	Sarcodon aspratus	1100	3280	4380	150.15	447.72	597.87	0.0179102	0.0365402	0.0544504
61	Sarcodon aspratus	1260	3170	4430	171.99	432.705	604.695	0.0205153	0.0353148	0.0558301
97	Sarcodon aspratus	1640	3290	4930	223.86	449.085	672.945	0.0267025	0.0366516	0.0633541
90	Sarcodon aspratus	1950	4360	6310	266.175	595.14	861.315	0.0317499	0.0485718	0.0803216
122	Sarcodon aspratus	2120	4650	6770	289.38	634.725	924.105	0.0345178	0.0518024	0.0863203
78	Sarcodon aspratus	2570	5180	7750	350.805	707.07	1057.88	0.0418447	0.0577068	0.0995515
91	Sarcodon aspratus	2540	5850	8390	346.71	798.525	1145.24	0.0413563	0.0651708	0.106527
46	Sarcodon aspratus	2590	6180	8770	353.535	843.57	1197.11	0.0421704	0.0688471	0.111017
102	Sarcodon aspratus	3310	7440	10750	451.815	1015.56	1467.38	0.0538934	0.0828839	0.136777
7	Sarcodon aspratus	5010	11600	16610	683.865	1583.4	2267.27	0.0815728	0.129228	0.2108
92	Sarcodon aspratus	10100	22700	32800	1378.65	3098.55	4477.2	0.164448	0.252885	0.417333
32	Sarcodon aspratus	3000	6430	9430	409.5	877.695	1287.2	0.048846	0.0716322	0.120478
33	Sarcodon aspratus	2830	6260	9090	386.295	854.49	1240.79	0.046078	0.0697383	0.115816
69	Sarcodon aspratus	3000	6680	9680	409.5	911.82	1321.32	0.048846	0.0744173	0.123263
104	Sarcodon aspratus	5960	13500	19460	813.54	1842.75	2656.29	0.0970407	0.150394	0.247435
70	Sarcodon aspratus	3070	6540	9610	419.055	892.71	1311.77	0.0499857	0.0728576	0.122843
105	Sarcodon aspratus	4100	8830	12930	559.65	1205.3	1764.95	0.0667562	0.0983689	0.165125
110	Hypholoma sublateritium	75.6	165	240.6	10.3194	22.5225	32.8419	0.00123092	0.00183815	0.00306907
125	Hypholoma sublateritium	214	797	1011	29.211	108.791	138.002	0.00348435	0.00887883	0.0123632
140	Hypholoma sublateritium	1130	2840	3970	154.245	387.66	541.905	0.0183987	0.0316385	0.0500371
121	Hypholoma sublateritium	1440	3280	4720	196.56	447.72	644.28	0.0234461	0.0365402	0.0599863
150	Hypholoma sublateritium	1830	3790	5620	249.795	517.335	767.13	0.029796	0.0422218	0.0720178
13102301-165	Hypholoma sublateritium	2060	5060	7120	281.19	690.69	971.88	0.0335409	0.05637	0.0899109
154	Hypholoma sublateritium	3730	7970	11700	509.145	1087.9	1597.05	0.0607318	0.0887883	0.14952
132	Hypholoma sublateritium	0	0	0	0	0	0	0	0	0
142	Hypholoma sublateritium	1300	2850	4150	177.45	389.025	566.475	0.0211666	0.0317499	0.0529165
144	Hypholoma sublateritium	731	1730	2461	99.7815	236.145	335.927	0.0119021	0.0192727	0.0311749
129	Hypholoma sublateritium	0	164	164	0	22.386	22.386	0	0.00182701	0.00182701
3	Boletopsis leucomelas	511	1320	1831	69.7515	180.18	249.932	0.0083201	0.0147052	0.0230253
136	Boletopsis leucomelas	593	1350	1943	80.9445	184.275	265.22	0.00965522	0.0150394	0.0246946
94	Boletopsis leucomelas	2210	5160	7370	301.665	704.34	1006.01	0.0359832	0.057484	0.0934672
77	Boletopsis leucomelas	5590	12900	18490	763.035	1760.85	2523.89	0.0910163	0.14371	0.234726
18	Suillus bovinus	4300	9320	13620	586.95	1272.18	1859.13	0.0700126	0.103828	0.17384
16	Suillus bovinus	4950	10500	15450	675.675	1433.25	2108.93	0.0805959	0.116973	0.197569
74	Phaeolepiota aurea	0	0	0	0	0	0	0	0	0
147	Phaeolepiota aurea	0	0	0	0	0	0	0	0	0
134	Phaeolepiota aurea	0	0	0	0	0	0	0	0	0
117	Lepista sordida	36100	76300	112400	4927.65	10415	15342.6	0.58778	0.850006	1.43779
20	Hygrophorus russula	2340	5330	7670	319.41	727.545	1046.96	0.0380999	0.0593779	0.0974777
23	Hygrophorus russula	3040	7230	10270	414.96	986.895	1401.86	0.0494973	0.0805444	0.130042
15	Hygrophorus russula	19500	41900	61400	2661.75	5719.35	8381.1	0.317499	0.466779	0.784278
130	Lentinula edodes	0	0	0	0	0	0	0	0	0
8	Lyophyllum fumosum	737	1560	2297	100.601	212.94	313.541	0.0119998	0.0173789	0.0293787
13100703-159	Lyophyllum fumosum	499	687	1186	68.1135	93.7755	161.889	0.00812471	0.00765339	0.0157781
116	Pholiota squarrosa	0	0	0	0	0	0	0	0	0
153	Pholiota squarrosa	0	0	0	0	0	0	0	0	0
123	Pholiota squarrosa	0	0	0	0	0	0	0	0	0
127	Pholiota squarrosa	0	410	410	0	55.965	55.965	0	0.00456753	0.00456753
128	Pholiota microspora	546	1360	1906	74.529	185.64	260.169	0.00888997	0.0151508	0.0240408
149	Pholiota microspora	1370	2900	4270	187.005	395.85	582.855	0.0223063	0.0323069	0.0546132
155	Pholiota microspora	1660	3760	5420	226.59	513.24	739.83	0.0270281	0.0418876	0.0689157
141	Pholiota microspora	2720	5800	8520	371.28	791.7	1162.98	0.044287	0.0646138	0.108901
138	Pholiota microspora	12500	27000	39500	1706.25	3685.5	5391.75	0.203525	0.300788	0.504313
135	Pholiota microspora	7280	14700	21980	993.72	2006.55	3000.27	0.118533	0.163763	0.282295
54	Armillaria mellea	0	0	0	0	0	0	0	0	0
124	Armillaria mellea	0	124	124	0	16.926	16.926	0	0.0013814	0.0013814
148	Armillaria mellea	264	492	756	36.036	67.158	103.194	0.00429845	0.00548103	0.00977948
146	Armillaria mellea	428	1040	1468	58.422	141.96	200.382	0.00696869	0.0115859	0.0185546
13110701-168	Armillaria mellea	414	1080	1494	56.511	147.42	203.931	0.00674075	0.0120315	0.0187723
35	Armillaria mellea	1390	2890	4280	189.735	394.485	584.22	0.022632	0.0321955	0.0548275
143	Armillaria mellea	0	355	355	0	48.4575	48.4575	0	0.00395481	0.00395481
152	Armillaria mellea	0	0	0	0	0	0	0	0	0
151	Armillaria mellea	228	456	684	31.122	62.244	93.366	0.00371229	0.00507998	0.00879228
119	Armillaria mellea	237	531	768	32.3505	72.4815	104.832	0.00385883	0.00591551	0.00977434
21	Armillaria tabescens	0	0	0	0	0	0	0	0	0
59	Lyophyllum decastes	0	0	0	0	0	0	0	0	0
103	Lyophyllum decastes	0	0	0	0	0	0	0	0	0
31	Lyophyllum decastes	0	0	0	0	0	0	0	0	0
72	Lyophyllum decastes	0	113	113	0	15.4245	15.4245	0	0.00125886	0.00125886
86	Lyophyllum decastes	135	131	266	18.4275	17.8815	36.309	0.00219807	0.00145938	0.00365745
45	Pleurotus ostreatus	172	419	591	23.478	57.1935	80.6715	0.0028005	0.00466779	0.00746829
145	Lyophyllum shimeji	0	0	0	0	0	0	0	0	0
13101603-164	Lyophyllum shimeji	475	1030	1505	64.8375	140.595	205.433	0.00773395	0.0114745	0.0192085
131	Lyophyllum shimeji	658	1420	2078	89.817	193.83	283.647	0.0107136	0.0158192	0.0265328
137	Lyophyllum shimeji	784	1380	2164	107.016	188.37	295.386	0.0127651	0.0153736	0.0281387
133	Lyophyllum shimeji	0	701	701	0	95.6865	95.6865	0	0.00780936	0.00780936
64	Grifola frondosa	0	0	0	0	0	0	0	0	0
9	Grifola frondosa	0	0	0	0	0	0	0	0	0
24	Grifola frondosa	0	0	0	0	0	0	0	0	0
73	Tricholoma matsutake	549	1300	1849	74.9385	177.45	252.389	0.00893881	0.0144824	0.0234212
13100701-157	Tricholoma matsutake	513	1370	1883	70.0245	187.005	257.03	0.00835266	0.0152622	0.0236149
62	Tricholoma matsutake	1110	2350	3460	151.515	320.775	472.29	0.018073	0.0261797	0.0442527
マツタケ-171	Tricholoma matsutake	1360	2650	4010	185.64	361.725	547.365	0.0221435	0.0295218	0.0516653
139	Tricholoma matsutake	3600	8580	12180	491.4	1171.17	1662.57	0.0586152	0.0955839	0.154199
60	Tricholoma matsutake	939	2040	2979	128.174	278.46	406.634	0.0152888	0.0227262	0.038015
13111401-170	Panellus serotinus	260	651	911	35.49	88.8615	124.352	0.00423332	0.00725234	0.0114857
42	Cortinarius salor Fr.	21200	44900	66100	2893.8	6128.85	9022.65	0.345178	0.5002	0.845378
13100702-158	Cortinarius salor Fr.	31500	66300	97800	4299.75	9049.95	13349.7	0.512883	0.738603	1.25149
14	Cortinarius salor Fr.	39800	85100	124900	5432.7	11616.2	17048.9	0.648023	0.94804	1.59606
47	Cortinarius salor Fr.	2660	5880	8540	363.09	802.62	1165.71	0.0433101	0.065505	0.108815
96	Lepista nuda	21800	47100	68900	2975.7	6429.15	9404.85	0.354947	0.524709	0.879656
68	Entoloma sarcopum	0	0	0	0	0	0	0	0	0

## Sheet: raw and dry
sumple No.	Cs-134(raw Bq/kg)	Cs-137(raw Bq/kg)	total Cs(raw Bq/kg)	Cs-134(dry Bq/kg)	Cs-137(dry Bq/kg)	total Cs(dry Bq/kg)
29	393.12	1243.2	1636.32	3886.4	12432	16318.4
31	360.64	1025.64	1386.28	3326.4	10278.6	13605
33	155.68	469.53	625.21	1444.8	4040.4	5485.2
46	114.24	419.58	533.82	1377.6	3996	5373.6
49	190.4	604.95	795.35	1769.6	4784.1	6553.7
51	128.8	385.17	513.97	1115.52	3296.7	4412.22
56	144.48	435.12	579.6	1534.4	4495.5	6029.9
61	109.984	337.44	447.424	1077.44	3219	4296.44
67	138.093	424.876	562.97	1321.6	3651.9	4973.5
74	99.4805	325.495	424.976	836.64	2752.8	3589.44
87	243.827	757.225	1001.05	1482.6	4600.02	6082.61
88	142.407	472.897	615.304	817.61	2201.4	3019.01
95	322.901	1083.13	1406.03	2414.66	6978.97	9393.62
99	78.1993	248.04	326.239	580.16	1764.9	2345.06
100	385.732	1295.79	1681.52	2911.82	8783.56	11695.4
101	445.274	1396.49	1841.77	3360	9823.5	13183.5
103	213.888	656.66	870.548	1601.6	4628.7	6230.3
105	1509.32	4541.34	6050.65	12344.5	36547.6	48892.1
106	356.514	1049.01	1405.53	2134.97	6143.53	8278.5
107	245.488	720.04	965.528	1675.13	4969.46	6644.58
108	35.4833	108.638	144.121	2247.89	6630.52	8878.42
109	330.9	1095.32	1426.21	2727.54	7494.19	10221.7
113	140.777	497.696	638.473	936.32	2997	3933.32
114	296.323	955.789	1252.11	1586.15	4809.12	6395.27
115	183.619	609.431	793.05	1226.07	3725.28	4951.35
119	79.5103	239.858	319.369	755.064	2201.83	2956.89
120	567.199	1741.42	2308.62	6148.26	19123.6	25271.9
121	107.857	367.885	475.742	986.72	3274.5	4261.22
122	114.102	354.036	468.138	1114.4	3485.4	4599.8
123	296.837	945.291	1242.13	2094.4	6338.1	8432.5
125	231.812	751.95	983.762	1601.6	5061.6	6663.2
126	228.395	750.355	978.751	1076.32	3363.3	4439.62
127	38.4574	124.786	163.243	249.76	792.54	1042.3
128	467.36	1463.55	1930.91	3180.8	9801.3	12982.1
130	193.19	607.354	800.544	1736	5094.9	6830.9
131	458.223	1446.1	1904.32	4479.85	13033.3	17513.2
133	442.803	1436.83	1879.63	2912	8325	11237
134	357.439	1025.65	1383.09	2713.95	8086.9	10800.9
135	148.214	507.419	655.634	992.32	3407.7	4400.02
136	226.477	749.225	975.701	1347.97	4309.66	5657.63
138	238.371	738.054	976.425	1982.4	5638.8	7621.2
139	280.501	819.261	1099.76	2072	6082.8	8154.8
140	282.095	906.985	1189.08	2441.6	7581.3	10022.9
142	138.295	438.95	577.245	925.454	2789.23	3714.68
144	151.873	478.073	629.946	939.784	2916.05	3855.83
145	92.861	326.303	419.164	921.589	3148.35	4069.94
146	117.594	397.147	514.742	755.225	2697.37	3452.59
147	80.5287	235.378	315.907	478.413	1425.9	1904.32
148	142.983	406.105	549.089	549.658	1702.6	2252.25
149	297.994	890.282	1188.28	1505.51	4539.51	6045.01
150	362.383	1088.47	1450.85	2542.27	7531.96	10074.2
153	242.021	757.41	999.431	1417.93	4187.93	5605.86
154	33.5319	98.6035	132.135	177.611	579.707	757.318
158	887.106	2675.57	3562.67	5694.66	17276.1	22970.8
162	1080.96	3370.64	4451.6	7281.43	21457.1	28738.5
163	933.426	2770.54	3703.96	5822.78	16340.2	22163
167	412.464	1324.37	1736.83	2266.84	6870.22	9137.06
168	524.01	1613.62	2137.63	3550.76	10481.3	14032.1
169	770.631	2395.62	3166.25	4314.31	13321.4	17635.7
170	170.47	557.121	727.591	1672.99	4675.64	6348.62
172	340.526	1074.8	1415.33	2691.83	7828.62	10520.4
175	296.397	935.249	1231.65	2049.3	6727.04	8776.34
177	265.744	853.062	1118.81	1505.47	4326.02	5831.48
179	267.045	840.364	1107.41	1963.48	5552.53	7516.01
180	311.324	953.28	1264.6	1818.93	5482.29	7301.22
182	133.522	455.091	588.612	872.324	2860.08	3732.4
186	154.127	438.474	592.601	907.673	2853.83	3761.5
187	1103.92	3500.24	4604.16	5257.46	15287.6	20545.1
188	215.887	651.371	867.258	1469.27	4283.78	5753.05
193	573.993	1825.35	2399.34	800.8	2419.8	3220.6
195	213.858	688.795	902.654	1876.57	5767.84	7644.41
197	789.658	2404.64	3194.3	4543.99	14109.5	18653.5
198	107.659	391.9	499.56	972.246	2896.06	3868.31
199	170.155	535.065	705.22	1004.05	3033.03	4037.08
201	128.8	422.209	551.009	3416	10400.7	13816.7
204	479.071	1496.83	1975.9	3580.13	10343.1	13923.3
207	129.952	393.78	523.732	670.836	2198.12	2868.96
211	1100.11	3474.4	4574.52	6384	19647	26031
223	89.6	273.06	362.66	698.023	2152.53	2850.56
224	214.998	626.937	841.935	1646.4	4961.7	6608.1
226	76.7498	276.77	353.52	736.676	2296.24	3032.92

## Sheet: Sheet1
No.	Species	Comitted effective dose Cs-134(mSv/year)	Comitted effective dose Cs-137(mSv/year)	Comitted effective dose Total Cs(mSv/year)
44	Sarcodon aspratus	0.00522652	0.0103493	0.0155759
26	Sarcodon aspratus	0.00890625	0.0141482	0.0230544
12	Sarcodon aspratus	0.00688728	0.0155964	0.0224837
29	Sarcodon aspratus	0.00921561	0.0179359	0.0271515
109	Sarcodon aspratus	0.0120161	0.0169333	0.0289494
48	Sarcodon aspratus	0.0120161	0.0194955	0.0315117
10	Sarcodon aspratus	0.0129442	0.020164	0.0331081
39	Sarcodon aspratus	0.0119998	0.0209438	0.0329436
85	Sarcodon aspratus	0.0145887	0.0222806	0.0368693
88	Sarcodon aspratus	0.0135303	0.0235061	0.0370364
79	Sarcodon aspratus	0.0145887	0.0231718	0.0377605
89	Sarcodon aspratus	0.0137094	0.0238403	0.0375497
5	Sarcodon aspratus	0.0145398	0.0241745	0.0387143
2	Sarcodon aspratus	0.0143282	0.0258455	0.0401737
43	Sarcodon aspratus	0.0169333	0.0271824	0.0441156
108	Sarcodon aspratus	0.0155819	0.0294104	0.0449923
37	Sarcodon aspratus	0.0190499	0.0282964	0.0473463
67	Sarcodon aspratus	0.0193756	0.0307473	0.0501228
51	Sarcodon aspratus	0.0201897	0.0346464	0.054836
114	Sarcodon aspratus	0.0218179	0.0340894	0.0559072
4	Sarcodon aspratus	0.0218179	0.0352034	0.0570213
11	Sarcodon aspratus	0.0205153	0.03732	0.0578354
106	Sarcodon aspratus	0.0263768	0.0398823	0.0662591
52	Sarcodon aspratus	0.0236089	0.0433358	0.0669447
84	Sarcodon aspratus	0.0273537	0.0424446	0.0697983
63	Sarcodon aspratus	0.0293076	0.0454525	0.0747601
71	Sarcodon aspratus	0.0312614	0.0461209	0.0773823
113	Sarcodon aspratus	0.0315871	0.0483489	0.079936
58	Sarcodon aspratus	0.0880856	0.0130342	0.10112
126	Sarcodon aspratus	0.032564	0.0526937	0.0852577
40	Sarcodon aspratus	0.0346806	0.0515796	0.0862603
111	Sarcodon aspratus	0.0299589	0.0549217	0.0848806
49	Sarcodon aspratus	0.0338665	0.0539191	0.0877857
115	Sarcodon aspratus	0.034355	0.0544761	0.0888311
1	Sarcodon aspratus	0.0367973	0.057484	0.0942813
82	Sarcodon aspratus	0.0402165	0.0590436	0.0992602
36	Sarcodon aspratus	0.0397281	0.0608261	0.100554
66	Sarcodon aspratus	0.0384255	0.0628314	0.101257
93	Sarcodon aspratus	0.0423332	0.065505	0.107838
53	Sarcodon aspratus	0.0428216	0.0673989	0.110221
34	Sarcodon aspratus	0.0478691	0.0652822	0.113151
56	Sarcodon aspratus	0.0478691	0.0721892	0.120058
57	Sarcodon aspratus	0.047055	0.0765339	0.123589
27	Sarcodon aspratus	0.0493344	0.0834409	0.132775
30	Sarcodon aspratus	0.0540562	0.0809901	0.135046
22	Sarcodon aspratus	0.0543819	0.0843322	0.138714
50	Sarcodon aspratus	0.0566613	0.0866716	0.143333
83	Sarcodon aspratus	0.0617088	0.0893453	0.151054
19	Sarcodon aspratus	0.06236	0.0906821	0.153042
87	Sarcodon aspratus	0.0620344	0.0940242	0.156059
13	Sarcodon aspratus	0.0661049	0.10483	0.170935
95	Sarcodon aspratus	0.0708267	0.105165	0.175991
76	Sarcodon aspratus	0.0735946	0.111403	0.184998
81	Sarcodon aspratus	0.0731061	0.116973	0.190079
65	Sarcodon aspratus	0.0737574	0.119201	0.192959
28	Sarcodon aspratus	0.084992	0.120315	0.205307
112	Sarcodon aspratus	0.0911792	0.13814	0.229319
6	Sarcodon aspratus	0.10453	0.151508	0.256039
38	Sarcodon aspratus	0.174217	0.265139	0.439357
107	Sarcodon aspratus	0.223063	0.36763	0.590694
80	Sarcodon aspratus	0.0167705	0.0269596	0.04373
99	Sarcodon aspratus	0.0190499	0.0284078	0.0474577
120	Sarcodon aspratus	0.0179102	0.0365402	0.0544504
61	Sarcodon aspratus	0.0205153	0.0353148	0.0558301
97	Sarcodon aspratus	0.0267025	0.0366516	0.0633541
90	Sarcodon aspratus	0.0317499	0.0485718	0.0803216
122	Sarcodon aspratus	0.0345178	0.0518024	0.0863203
78	Sarcodon aspratus	0.0418447	0.0577068	0.0995515
91	Sarcodon aspratus	0.0413563	0.0651708	0.106527
46	Sarcodon aspratus	0.0421704	0.0688471	0.111017
102	Sarcodon aspratus	0.0538934	0.0828839	0.136777
7	Sarcodon aspratus	0.0815728	0.129228	0.2108
92	Sarcodon aspratus	0.164448	0.252885	0.417333
32	Sarcodon aspratus	0.048846	0.0716322	0.120478
33	Sarcodon aspratus	0.046078	0.0697383	0.115816
69	Sarcodon aspratus	0.048846	0.0744173	0.123263
104	Sarcodon aspratus	0.0970407	0.150394	0.247435
70	Sarcodon aspratus	0.0499857	0.0728576	0.122843
105	Sarcodon aspratus	0.0667562	0.0983689	0.165125
110	Hypholoma sublateritium	0.00123092	0.00183815	0.00306907
125	Hypholoma sublateritium	0.00348435	0.00887883	0.0123632
140	Hypholoma sublateritium	0.0183987	0.0316385	0.0500371
121	Hypholoma sublateritium	0.0234461	0.0365402	0.0599863
150	Hypholoma sublateritium	0.029796	0.0422218	0.0720178
13102301-165	Hypholoma sublateritium	0.0335409	0.05637	0.0899109
154	Hypholoma sublateritium	0.0607318	0.0887883	0.14952
132	Hypholoma sublateritium	0	0	0
142	Hypholoma sublateritium	0.0211666	0.0317499	0.0529165
144	Hypholoma sublateritium	0.0119021	0.0192727	0.0311749
129	Hypholoma sublateritium	0	0.00182701	0.00182701
3	Boletopsis leucomelas	0.0083201	0.0147052	0.0230253
136	Boletopsis leucomelas	0.00965522	0.0150394	0.0246946
94	Boletopsis leucomelas	0.0359832	0.057484	0.0934672
77	Boletopsis leucomelas	0.0910163	0.14371	0.234726
18	Suillus bovinus	0.0700126	0.103828	0.17384
16	Suillus bovinus	0.0805959	0.116973	0.197569
74	Phaeolepiota aurea	0	0	0
147	Phaeolepiota aurea	0	0	0
134	Phaeolepiota aurea	0	0	0
117	Lepista sordida	0.58778	0.850006	1.43779
20	Hygrophorus russula	0.0380999	0.0593779	0.0974777
23	Hygrophorus russula	0.0494973	0.0805444	0.130042
15	Hygrophorus russula	0.317499	0.466779	0.784278
130	Lentinula edodes	0	0	0
8	Lyophyllum fumosum	0.0119998	0.0173789	0.0293787
13100703-159	Lyophyllum fumosum	0.00812471	0.00765339	0.0157781
116	Pholiota squarrosa	0	0	0
153	Pholiota squarrosa	0	0	0
123	Pholiota squarrosa	0	0	0
127	Pholiota squarrosa	0	0.00456753	0.00456753
128	Pholiota microspora	0.00888997	0.0151508	0.0240408
149	Pholiota microspora	0.0223063	0.0323069	0.0546132
155	Pholiota microspora	0.0270281	0.0418876	0.0689157
141	Pholiota microspora	0.044287	0.0646138	0.108901
138	Pholiota microspora	0.203525	0.300788	0.504313
135	Pholiota microspora	0.118533	0.163763	0.282295
54	Armillaria mellea	0	0	0
124	Armillaria mellea	0	0.0013814	0.0013814
148	Armillaria mellea	0.00429845	0.00548103	0.00977948
146	Armillaria mellea	0.00696869	0.0115859	0.0185546
13110701-168	Armillaria mellea	0.00674075	0.0120315	0.0187723
35	Armillaria mellea	0.022632	0.0321955	0.0548275
143	Armillaria mellea	0	0.00395481	0.00395481
152	Armillaria mellea	0	0	0
151	Armillaria mellea	0.00371229	0.00507998	0.00879228
119	Armillaria mellea	0.00385883	0.00591551	0.00977434
21	Armillaria tabescens	0	0	0
59	Lyophyllum decastes	0	0	0
103	Lyophyllum decastes	0	0	0
31	Lyophyllum decastes	0	0	0
72	Lyophyllum decastes	0	0.00125886	0.00125886
86	Lyophyllum decastes	0.00219807	0.00145938	0.00365745
45	Pleurotus ostreatus	0.0028005	0.00466779	0.00746829
145	Lyophyllum shimeji	0	0	0
13101603-164	Lyophyllum shimeji	0.00773395	0.0114745	0.0192085
131	Lyophyllum shimeji	0.0107136	0.0158192	0.0265328
137	Lyophyllum shimeji	0.0127651	0.0153736	0.0281387
133	Lyophyllum shimeji	0	0.00780936	0.00780936
64	Grifola frondosa	0	0	0
9	Grifola frondosa	0	0	0
24	Grifola frondosa	0	0	0
73	Tricholoma matsutake	0.00893881	0.0144824	0.0234212
13100701-157	Tricholoma matsutake	0.00835266	0.0152622	0.0236149
62	Tricholoma matsutake	0.018073	0.0261797	0.0442527
マツタケ-171	Tricholoma matsutake	0.0221435	0.0295218	0.0516653
139	Tricholoma matsutake	0.0586152	0.0955839	0.154199
60	Tricholoma matsutake	0.0152888	0.0227262	0.038015
13111401-170	Panellus serotinus	0.00423332	0.00725234	0.0114857
42	Cortinarius salor Fr.	0.345178	0.5002	0.845378
13100702-158	Cortinarius salor Fr.	0.512883	0.738603	1.25149
14	Cortinarius salor Fr.	0.648023	0.94804	1.59606
47	Cortinarius salor Fr.	0.0433101	0.065505	0.108815
96	Lepista nuda	0.354947	0.524709	0.879656
68	Entoloma sarcopum	0	0	0
